# Supplementary material for: New additions to Sympoventuriaceae (Venturiales, Dothideomycetes): three new species from China
Source: MycoKeys. 2026 Jun 5;133:209–35. doi: 10.3897/mycokeys.133.197363 (PMC13263719; doi:10.3897/mycokeys.133.197363)
Supplement: XML Treatment for Scolecobasidium campestre [file mycokeys.133.197363-treatment1.xml]

<!DOCTYPE tp:taxon-treatment
  PUBLIC "-//TaxonX//DTD Taxonomic Treatment Publishing DTD v0 20100105//EN" "tax-treatment-NSO.dtd">
<tp:taxon-treatment xmlns:tp="http://www.plazi.org/taxpub"><tp:treatment-meta><kwd-group><label>Taxon classification</label><kwd>
                <named-content content-type="kingdom">Fungi</named-content>
              </kwd><kwd>
                <named-content content-type="order">Venturiales</named-content>
              </kwd><kwd>
                <named-content content-type="family">Sympoventuriaceae</named-content>
              </kwd></kwd-group><mixed-citation publication-type="journal"><person-group><name><surname>Zhang</surname><given-names>Ming-Yi</given-names></name><name><surname>Pan</surname><given-names>Heng</given-names></name><name><surname>Ren</surname><given-names>Yu-Lian</given-names></name><name><surname>Wu</surname><given-names>Yun-Jie</given-names></name><name><surname>Fang</surname><given-names>Zhi-Qing</given-names></name><name><surname>Sun</surname><given-names>Bing‑Da</given-names></name><name><surname>Tao</surname><given-names>Gang</given-names></name><name><surname>Zhang</surname><given-names>Zhi-Yuan</given-names></name></person-group><article-title>New additions to <italic><tp:taxon-name><tp:taxon-name-part taxon-name-part-type="family" reg="Sympoventuriaceae">Sympoventuriaceae</tp:taxon-name-part></tp:taxon-name></italic> (<italic><tp:taxon-name><tp:taxon-name-part taxon-name-part-type="order" reg="Venturiales">Venturiales</tp:taxon-name-part></tp:taxon-name></italic>, <italic><tp:taxon-name><tp:taxon-name-part taxon-name-part-type="class" reg="Dothideomycetes">Dothideomycetes</tp:taxon-name-part></tp:taxon-name></italic>): three new species from China</article-title><source>MycoKeys</source><day>05</day><month>06</month><year>2026</year><volume>133</volume><fpage>209</fpage><lpage>235</lpage><pub-id pub-id-type="doi">10.3897/mycokeys.133.197363</pub-id></mixed-citation></tp:treatment-meta><tp:nomenclature><tp:taxon-name><object-id xmlns:xlink="http://www.w3.org/1999/xlink" content-type="arpha" xlink:type="simple">6BE4B66D-B7E1-59C1-A33C-2B61974C4D30</object-id>
                    		<tp:taxon-name-part taxon-name-part-type="genus" reg="Scolecobasidium">Scolecobasidium</tp:taxon-name-part> <tp:taxon-name-part taxon-name-part-type="species" reg="campestre">campestre</tp:taxon-name-part>
                    	
                    		<object-id xmlns:xlink="http://www.w3.org/1999/xlink" content-type="mycobank" xlink:type="simple">MycoBank No: MB861297</object-id>
                    	</tp:taxon-name><tp:taxon-authority>H. Pan, Zhi Y. Zhang &amp; G. Tao</tp:taxon-authority><tp:taxon-status xmlns:xlink="http://www.w3.org/1999/xlink" xlink:type="simple">sp. nov.</tp:taxon-status><xref ref-type="fig" rid="F2">Fig. 2</xref></tp:nomenclature><tp:treatment-sec sec-type="Etymology"><title>Etymology.</title><p>The epithet “<italic>campestre</italic>” (Latin) refers to the location where the type was collected, Guizhou Minzu University.</p><fig id="F2" position="float" orientation="portrait"><object-id xmlns:xlink="http://www.w3.org/1999/xlink" content-type="doi" xlink:type="simple">10.3897/mycokeys.133.197363.figure2</object-id><object-id xmlns:xlink="http://www.w3.org/1999/xlink" content-type="arpha" xlink:type="simple">6BB60717-63A2-5B89-8A34-2FF0CAAEFBDC</object-id><label>Figure 2.</label><caption><p><italic><tp:taxon-name><tp:taxon-name-part taxon-name-part-type="genus" reg="Scolecobasidium">Scolecobasidium</tp:taxon-name-part> <tp:taxon-name-part taxon-name-part-type="species" reg="campestre">campestre</tp:taxon-name-part></tp:taxon-name></italic>. <bold>a–c</bold>. Upper and reverse views of cultures on <abbrev xmlns:xlink="http://www.w3.org/1999/xlink" xlink:title="potato dextrose agar" xlink:type="simple">PDA</abbrev>, <abbrev xmlns:xlink="http://www.w3.org/1999/xlink" xlink:title="oatmeal agar" xlink:type="simple">OA</abbrev>, and <abbrev xmlns:xlink="http://www.w3.org/1999/xlink" xlink:title="synthetic nutrient-poor agar" xlink:type="simple">SNA</abbrev> after 14 days at 25 °C; <bold>d–h</bold>. Conidiophores and conidiogenous cells bearing conidia; <bold>i, j</bold>. Conidiophores arising from hyphal coils and conidia. Scale bars: 10 μm (<bold>d–i</bold>), 20 μm (<bold>j</bold>).</p></caption><graphic xmlns:xlink="http://www.w3.org/1999/xlink" xlink:href="mycokeys-133-209-g002.jpg" id="oo_1669860.jpg" position="float" orientation="portrait" xlink:type="simple"><uri content-type="original_file" xlink:type="simple">https://binary.pensoft.net/fig/1669860</uri></graphic></fig></tp:treatment-sec><tp:treatment-sec sec-type="Holotype"><title>Holotype.</title><p>China, Guizhou Province, Guiyang City, South Campus of Guizhou Minzu University, <named-content xmlns:xlink="http://www.w3.org/1999/xlink" content-type="dwc:verbatimCoordinates" xlink:type="simple">26.37°N, 106.62°E</named-content>, altitude: 1,174 m, soil, 23 July 2024, Heng Pan (holotype ZY H-24.010, dried culture; ex-type <named-content xmlns:xlink="http://www.w3.org/1999/xlink" content-type="dwc:institutional_code" xlink:title="China General Microbiological Culture Collection Center, Chinese Academy of Sciences" xlink:href="https://scientific-collections.gbif.org/institution/ffff0a26-d2c0-46b3-a359-e9e8310ce20b" xlink:type="simple">CGMCC</named-content> 3.29458, <italic>ibid</italic>., ZY 24.010).</p></tp:treatment-sec><tp:treatment-sec sec-type="Description"><title>Description.</title><p><bold><italic>Culture characteristics</italic></bold> (14 d at 25 °C): Colony on <abbrev xmlns:xlink="http://www.w3.org/1999/xlink" xlink:title="potato dextrose agar" xlink:type="simple">PDA</abbrev> 18–19 mm diam., flat, felty, circular, aerial hyphae dense, slightly raised in the center, margin entire, green beige (<abbrev xmlns:xlink="http://www.w3.org/1999/xlink" xlink:title="Reichs-Ausschuss für Lieferbedingungen und Gütesicherung" xlink:type="simple">RAL</abbrev> 1000); reverse olive yellow (<abbrev xmlns:xlink="http://www.w3.org/1999/xlink" xlink:title="Reichs-Ausschuss für Lieferbedingungen und Gütesicherung" xlink:type="simple">RAL</abbrev> 1020). Colony on <abbrev xmlns:xlink="http://www.w3.org/1999/xlink" xlink:title="oatmeal agar" xlink:type="simple">OA</abbrev> 19–20 mm diam., flat, felty, circular, aerial hyphae sparse at margin, margin entire, green beige (<abbrev xmlns:xlink="http://www.w3.org/1999/xlink" xlink:title="Reichs-Ausschuss für Lieferbedingungen und Gütesicherung" xlink:type="simple">RAL</abbrev> 1000); reverse brown grey (<abbrev xmlns:xlink="http://www.w3.org/1999/xlink" xlink:title="Reichs-Ausschuss für Lieferbedingungen und Gütesicherung" xlink:type="simple">RAL</abbrev> 7013) to green brown (<abbrev xmlns:xlink="http://www.w3.org/1999/xlink" xlink:title="Reichs-Ausschuss für Lieferbedingungen und Gütesicherung" xlink:type="simple">RAL</abbrev> 8000). Colony on <abbrev xmlns:xlink="http://www.w3.org/1999/xlink" xlink:title="synthetic nutrient-poor agar" xlink:type="simple">SNA</abbrev>, 20–22 mm diam., flat, hairy, slightly raised in the center, subcircular, margin entire, green beige (<abbrev xmlns:xlink="http://www.w3.org/1999/xlink" xlink:title="Reichs-Ausschuss für Lieferbedingungen und Gütesicherung" xlink:type="simple">RAL</abbrev> 1000) to olive grey (<abbrev xmlns:xlink="http://www.w3.org/1999/xlink" xlink:title="Reichs-Ausschuss für Lieferbedingungen und Gütesicherung" xlink:type="simple">RAL</abbrev> 7002); reverse brown grey (<abbrev xmlns:xlink="http://www.w3.org/1999/xlink" xlink:title="Reichs-Ausschuss für Lieferbedingungen und Gütesicherung" xlink:type="simple">RAL</abbrev> 7013) to olive grey (<abbrev xmlns:xlink="http://www.w3.org/1999/xlink" xlink:title="Reichs-Ausschuss für Lieferbedingungen und Gütesicherung" xlink:type="simple">RAL</abbrev> 7002).</p><p><bold><italic>Hyphae</italic></bold> septate, branched, hyaline to pale brown, smooth, and thin-walled, 1.5–3 μm wide, forming hyphal coils. Asexual morph: <bold><italic>Conidiophores</italic></bold> subcylindrical to cylindrical, arising from the aerial hyphae or hyphal coils, straight, aseptate, usually reduced to conidiogenous cells, (4.5–)6.5–22(–35) × 2–3.5 μm (av. ± SD = 12 ± 4.8 × 2.9 ± 0.2, <italic>n</italic> = 30). <bold><italic>Conidiogenous cells</italic></bold> solitary, occasionally branched, subhyaline to pale brown, clavate to subcylindrical, smooth, with single apical loci with rhexolytic conidiogenesis (2.5–)5.5–9 × 2–3.5 μm (av. ± SD = 6.6 ± 0.8 × 2.8 ± 0.2, <italic>n</italic> = 30). <bold><italic>Conidia</italic></bold> solitary, medianly 1-septate, subcylindrical, clavate or fusiform, smooth or rough with verruca, subhyaline to medium brown, 8.5–14.5 × 2.5–4 μm (av. ± SD = 11.6 ± 0.8 × 3.4 ± 0.2, <italic>n</italic> = 30). Sexual morph and chlamydospores were not observed.</p></tp:treatment-sec><tp:treatment-sec sec-type="Geographical distribution"><title>Geographical distribution.</title><p>Guizhou Province, China.</p></tp:treatment-sec><tp:treatment-sec sec-type="Additional material examined"><title>Additional material examined.</title><p>China, Guizhou Province, Guiyang City, South Campus of Guizhou Minzu University, <named-content xmlns:xlink="http://www.w3.org/1999/xlink" content-type="dwc:verbatimCoordinates" xlink:type="simple">26.37°N, 106.62°E</named-content>, altitude: 1,174 m, soil, 23 July 2024, Heng Pan ZY 24.011.</p></tp:treatment-sec><tp:treatment-sec sec-type="Notes"><title>Notes.</title><p>Phylogenetically, <italic><tp:taxon-name><tp:taxon-name-part taxon-name-part-type="genus" reg="Scolecobasidium">Scolecobasidium</tp:taxon-name-part> <tp:taxon-name-part taxon-name-part-type="species" reg="campestre">campestre</tp:taxon-name-part></tp:taxon-name></italic> is strongly supported (100/1) and clusters with <italic><tp:taxon-name><tp:taxon-name-part taxon-name-part-type="genus" reg="Scolecobasidium">S.</tp:taxon-name-part> <tp:taxon-name-part taxon-name-part-type="species" reg="patriciamatherae">patriciamatherae</tp:taxon-name-part></tp:taxon-name></italic> and <italic><tp:taxon-name><tp:taxon-name-part taxon-name-part-type="genus" reg="Scolecobasidium">S.</tp:taxon-name-part> <tp:taxon-name-part taxon-name-part-type="species" reg="tshawytschae">tshawytschae</tp:taxon-name-part></tp:taxon-name></italic> (Fig. <xref ref-type="fig" rid="F1">1</xref>, Suppl. material <xref ref-type="supplementary-material" rid="S6">6</xref>). Morphologically, <italic><tp:taxon-name><tp:taxon-name-part taxon-name-part-type="genus" reg="Scolecobasidium">S.</tp:taxon-name-part> <tp:taxon-name-part taxon-name-part-type="species" reg="campestre">campestre</tp:taxon-name-part></tp:taxon-name></italic> differs from <italic><tp:taxon-name><tp:taxon-name-part taxon-name-part-type="genus" reg="Scolecobasidium">S.</tp:taxon-name-part> <tp:taxon-name-part taxon-name-part-type="species" reg="tshawytschae">tshawytschae</tp:taxon-name-part></tp:taxon-name></italic> by having conidiophores that may arise from hyphal coils and are slightly larger (6.5–22 × 2–3.5 μm vs. 6.5–18.5 × 3–3.5 μm) (<xref ref-type="bibr" rid="B44">Samerpitak et al. 2014</xref>; <xref ref-type="bibr" rid="B62">Wei et al. 2022</xref>). The conidia of <italic><tp:taxon-name><tp:taxon-name-part taxon-name-part-type="genus" reg="Scolecobasidium">S.</tp:taxon-name-part> <tp:taxon-name-part taxon-name-part-type="species" reg="campestre">campestre</tp:taxon-name-part></tp:taxon-name></italic> are 1-septate and smaller (8.5–14.5 × 2.5–4 μm vs. 12.5–22 × 5–6 μm) (<xref ref-type="bibr" rid="B44">Samerpitak et al. 2014</xref>; <xref ref-type="bibr" rid="B62">Wei et al. 2022</xref>). <italic><tp:taxon-name><tp:taxon-name-part taxon-name-part-type="genus" reg="Scolecobasidium">Scolecobasidium</tp:taxon-name-part> <tp:taxon-name-part taxon-name-part-type="species" reg="tshawytschae">tshawytschae</tp:taxon-name-part></tp:taxon-name></italic> produces acrogenous, ellipsoidal to fusoid, 0(–1)-septate chlamydospores, whereas chlamydospores are absent in <italic><tp:taxon-name><tp:taxon-name-part taxon-name-part-type="genus" reg="Scolecobasidium">S.</tp:taxon-name-part> <tp:taxon-name-part taxon-name-part-type="species" reg="campestre">campestre</tp:taxon-name-part></tp:taxon-name></italic> (<xref ref-type="bibr" rid="B62">Wei et al. 2022</xref>). Furthermore, due to the lack of morphological descriptive data for <italic><tp:taxon-name><tp:taxon-name-part taxon-name-part-type="genus" reg="Scolecobasidium">S.</tp:taxon-name-part> <tp:taxon-name-part taxon-name-part-type="species" reg="patriciamatherae">patriciamatherae</tp:taxon-name-part></tp:taxon-name></italic>, comparison with <italic><tp:taxon-name><tp:taxon-name-part taxon-name-part-type="genus" reg="Scolecobasidium">S.</tp:taxon-name-part> <tp:taxon-name-part taxon-name-part-type="species" reg="campestre">campestre</tp:taxon-name-part></tp:taxon-name></italic> was not possible (<xref ref-type="bibr" rid="B54">Tan and Shivas 2023a</xref>, <xref ref-type="bibr" rid="B55">2023b</xref>, <xref ref-type="bibr" rid="B56">2023c</xref>). However, <italic><tp:taxon-name><tp:taxon-name-part taxon-name-part-type="genus" reg="Scolecobasidium">S.</tp:taxon-name-part> <tp:taxon-name-part taxon-name-part-type="species" reg="campestre">campestre</tp:taxon-name-part></tp:taxon-name></italic> can also be distinguished from <italic><tp:taxon-name><tp:taxon-name-part taxon-name-part-type="genus" reg="Scolecobasidium">S.</tp:taxon-name-part> <tp:taxon-name-part taxon-name-part-type="species" reg="patriciamatherae">patriciamatherae</tp:taxon-name-part></tp:taxon-name></italic> and <italic><tp:taxon-name><tp:taxon-name-part taxon-name-part-type="genus" reg="Scolecobasidium">S.</tp:taxon-name-part> <tp:taxon-name-part taxon-name-part-type="species" reg="tshawytschae">tshawytschae</tp:taxon-name-part></tp:taxon-name></italic> by their low sequence similarities (Table <xref ref-type="table" rid="T3">3</xref>).</p><table-wrap id="T3" position="float" orientation="portrait"><label>Table 3.</label><caption><p>Nucleotide comparisons of <italic><tp:taxon-name><tp:taxon-name-part taxon-name-part-type="genus" reg="Scolecobasidium">Scolecobasidium</tp:taxon-name-part> <tp:taxon-name-part taxon-name-part-type="species" reg="campestre">campestre</tp:taxon-name-part></tp:taxon-name></italic> (ex-type <named-content xmlns:xlink="http://www.w3.org/1999/xlink" content-type="dwc:institutional_code" xlink:title="China General Microbiological Culture Collection Center, Chinese Academy of Sciences" xlink:href="https://scientific-collections.gbif.org/institution/ffff0a26-d2c0-46b3-a359-e9e8310ce20b" xlink:type="simple">CGMCC</named-content> 3.29458) with <italic><tp:taxon-name><tp:taxon-name-part taxon-name-part-type="genus" reg="Scolecobasidium">S.</tp:taxon-name-part> <tp:taxon-name-part taxon-name-part-type="species" reg="patriciamatherae">patriciamatherae</tp:taxon-name-part></tp:taxon-name></italic> (ex-type BRIP 75792a) and <italic><tp:taxon-name><tp:taxon-name-part taxon-name-part-type="genus" reg="Scolecobasidium">S.</tp:taxon-name-part> <tp:taxon-name-part taxon-name-part-type="species" reg="tshawytschae">tshawytschae</tp:taxon-name-part></tp:taxon-name></italic> (ex-type <named-content xmlns:xlink="http://www.w3.org/1999/xlink" content-type="dwc:institutional_code" xlink:title="Westerdijk Fungal Biodiversity Institute" xlink:href="https://scientific-collections.gbif.org/institution/1370bc72-540f-4ff0-aefd-2358971299be" xlink:type="simple">CBS</named-content> 100438).</p></caption><table><tbody><tr><th rowspan="1" colspan="1">Taxa</th><th rowspan="1" colspan="1">ITS</th><th rowspan="1" colspan="1">LSU</th><th rowspan="1" colspan="1">
                      <italic>tef1</italic>
                    </th><th rowspan="1" colspan="1">
                      <italic>tub2</italic>
                    </th><th rowspan="1" colspan="1">
                      <italic>rpb2</italic>
                    </th></tr><tr><td rowspan="1" colspan="1"><italic><tp:taxon-name><tp:taxon-name-part taxon-name-part-type="genus" reg="Scolecobasidium">S.</tp:taxon-name-part> <tp:taxon-name-part taxon-name-part-type="species" reg="patriciamatherae">patriciamatherae</tp:taxon-name-part></tp:taxon-name></italic> (BRIP 75792a)</td><td rowspan="1" colspan="1">216/723 bp (29.8%, 114 gaps)</td><td rowspan="1" colspan="1">29/869 bp (3.3%, 3 gaps)</td><td rowspan="1" colspan="1"/><td rowspan="1" colspan="1"/><td rowspan="1" colspan="1"/></tr><tr><td rowspan="1" colspan="1"><italic><tp:taxon-name><tp:taxon-name-part taxon-name-part-type="genus" reg="Scolecobasidium">S.</tp:taxon-name-part> <tp:taxon-name-part taxon-name-part-type="species" reg="tshawytschae">tshawytschae</tp:taxon-name-part></tp:taxon-name></italic> (<named-content xmlns:xlink="http://www.w3.org/1999/xlink" content-type="dwc:institutional_code" xlink:title="Westerdijk Fungal Biodiversity Institute" xlink:href="https://scientific-collections.gbif.org/institution/1370bc72-540f-4ff0-aefd-2358971299be" xlink:type="simple">CBS</named-content> 100438)</td><td rowspan="1" colspan="1">221/760 bp (29%, 103 gaps)</td><td rowspan="1" colspan="1">20/801 bp (2.5%, 6 gaps)</td><td rowspan="1" colspan="1">71/433 bp (16.3%, 21 gaps)</td><td rowspan="1" colspan="1">67/485 bp (13.8%, no gap)</td><td rowspan="1" colspan="1">64/874 bp (7.3%, 3 gaps)</td></tr></tbody></table></table-wrap></tp:treatment-sec><tp:treatment-sec><!--Section generated to contain objects referenced in tp:taxon-treatment.--><fig id="F1" position="float" orientation="portrait"><object-id xmlns:xlink="http://www.w3.org/1999/xlink" content-type="doi" xlink:type="simple">10.3897/mycokeys.133.197363.figure1</object-id><object-id xmlns:xlink="http://www.w3.org/1999/xlink" content-type="arpha" xlink:type="simple">797B09AB-3CDE-53E6-8F3D-3F02B025EE48</object-id><label>Figure 1.</label><caption><p>Phylogenetic tree inferred from a maximum likelihood analysis based on a concatenated alignment of ITS, LSU, <italic>tef1</italic>, <italic>tub2</italic>, and <italic>rpb2</italic> sequences from 131 isolates representing <italic><tp:taxon-name><tp:taxon-name-part taxon-name-part-type="family" reg="Sympoventuriaceae">Sympoventuriaceae</tp:taxon-name-part></tp:taxon-name></italic> and outgroup taxa. Numbers at branches indicate support values (IQ-TREE-BS/<abbrev xmlns:xlink="http://www.w3.org/1999/xlink" xlink:title="Bayesian inference" xlink:type="simple">BI</abbrev>-PP) above 70%/0.70. The new species are printed in blue. Strains with type status are indicated with “T.” The tree is rooted with <italic><tp:taxon-name><tp:taxon-name-part taxon-name-part-type="genus" reg="Tyrannosorus">Tyrannosorus</tp:taxon-name-part> <tp:taxon-name-part taxon-name-part-type="species" reg="lichenicola">lichenicola</tp:taxon-name-part></tp:taxon-name></italic> (<named-content xmlns:xlink="http://www.w3.org/1999/xlink" content-type="dwc:institutional_code" xlink:title="Westerdijk Fungal Biodiversity Institute" xlink:href="https://scientific-collections.gbif.org/institution/1370bc72-540f-4ff0-aefd-2358971299be" xlink:type="simple">CBS</named-content> 144018) and <italic><tp:taxon-name><tp:taxon-name-part taxon-name-part-type="genus" reg="Tyrannosorus">T.</tp:taxon-name-part> <tp:taxon-name-part taxon-name-part-type="species" reg="pinicola">pinicola</tp:taxon-name-part></tp:taxon-name></italic> (<named-content xmlns:xlink="http://www.w3.org/1999/xlink" content-type="dwc:institutional_code" xlink:title="Westerdijk Fungal Biodiversity Institute" xlink:href="https://scientific-collections.gbif.org/institution/1370bc72-540f-4ff0-aefd-2358971299be" xlink:type="simple">CBS</named-content> 124.88).</p></caption><graphic xmlns:xlink="http://www.w3.org/1999/xlink" xlink:href="mycokeys-133-209-g001.jpg" id="oo_1669859.jpg" position="float" orientation="portrait" xlink:type="simple"><uri content-type="original_file" xlink:type="simple">https://binary.pensoft.net/fig/1669859</uri></graphic></fig><supplementary-material xmlns:xlink="http://www.w3.org/1999/xlink" id="S6" position="float" orientation="portrait" xlink:type="simple"><object-id content-type="doi" xlink:type="simple">10.3897/mycokeys.133.197363.suppl6</object-id><object-id content-type="arpha" xlink:type="simple">E3244D9D-2D3D-55C6-A63E-5692EB97FE11</object-id><label>Supplementary material 6</label><caption><p>Phylogenetic tree inferred from a maximum likelihood analysis based on a concatenated alignment of SSU, ITS, LSU, <italic>tub2</italic>, and <italic>tef1</italic> sequences from 70 isolates representing the genus <italic><tp:taxon-name><tp:taxon-name-part taxon-name-part-type="genus" reg="Scolecobasidium">Scolecobasidium</tp:taxon-name-part></tp:taxon-name></italic> and outgroup taxa</p></caption><statement content-type="dataType"><label>Data type</label><p>pdf</p></statement><statement content-type="notes"><label>Explanation note</label><p>Numbers at branches indicate support values (IQ-TREE-BS/<abbrev xlink:title="Bayesian inference" xlink:type="simple">BI</abbrev>-PP) above 70%/0.70. The new species are printed in blue. Strains with type status are indicated with “T.” The tree is rooted with <italic><tp:taxon-name><tp:taxon-name-part taxon-name-part-type="genus" reg="Fuscohilum">Fuscohilum</tp:taxon-name-part> <tp:taxon-name-part taxon-name-part-type="species" reg="siciliana">siciliana</tp:taxon-name-part></tp:taxon-name></italic> (<named-content content-type="dwc:institutional_code" xlink:title="Westerdijk Fungal Biodiversity Institute" xlink:href="https://scientific-collections.gbif.org/institution/1370bc72-540f-4ff0-aefd-2358971299be" xlink:type="simple">CBS</named-content> 105.85) and <italic><tp:taxon-name><tp:taxon-name-part taxon-name-part-type="genus" reg="Matsushimaea">Matsushimaea</tp:taxon-name-part> <tp:taxon-name-part taxon-name-part-type="species" reg="fasciculata">fasciculata</tp:taxon-name-part></tp:taxon-name></italic> (<abbrev content-type="institution" xlink:title="Culture Collection of the Department of Plant Pathology, Agriculture College, Guizhou University, China" xlink:type="simple">GUCC</abbrev> 18239).</p></statement><media xlink:href="mycokeys-133-209-s006.pdf" mimetype="application" mime-subtype="pdf" position="float" orientation="portrait" id="oo_1669868.pdf" xlink:type="simple"><uri content-type="original_file" xlink:type="simple">https://binary.pensoft.net/file/1669868</uri></media><permissions><license xlink:type="simple"><license-p>This dataset is made available under the Open Database License (<ext-link ext-link-type="uri" xlink:href="http://opendatacommons.org/licenses/odbl/1.0/" xlink:type="simple">http://opendatacommons.org/licenses/odbl/1.0/</ext-link>). The Open Database License (ODbL) is a license agreement intended to allow users to freely share, modify, and use this Dataset while maintaining this same freedom for others, provided that the original source and author(s) are credited.</license-p></license></permissions><attrib specific-use="authors"> Ming-Yi Zhang, Heng Pan, Yu-Lian Ren, Yun-Jie Wu, Zhi-Qing Fang, Bing‑Da Sun, Gang Tao, Zhi-Yuan Zhang</attrib></supplementary-material></tp:treatment-sec><ref-list><ref id="B44"><mixed-citation xmlns:xlink="http://www.w3.org/1999/xlink" xlink:type="simple">Samerpitak K, der Linde EV, Choi HJ, Gerrits van den Ende AHG, Machouart M, Gueidan C, de Hoog GS (2014) Taxonomy of <italic><tp:taxon-name><tp:taxon-name-part taxon-name-part-type="genus">Ochroconis</tp:taxon-name-part></tp:taxon-name></italic>, genus including opportunistic pathogens on humans and animals. Fungal Diversity 65: 89–126. <ext-link xlink:href="10.1007/s13225-013-0253-6" ext-link-type="doi" xlink:type="simple">https://doi.org/10.1007/s13225-013-0253-6</ext-link></mixed-citation></ref><ref id="B62"><mixed-citation xmlns:xlink="http://www.w3.org/1999/xlink" xlink:type="simple">Wei TP, Zhang H, Zeng XY, Crous PW, Jiang YL (2022) Re-evaluation of <italic><tp:taxon-name><tp:taxon-name-part taxon-name-part-type="family">Sympoventuriaceae</tp:taxon-name-part></tp:taxon-name></italic>. Persoonia 48: 219–260. <ext-link xlink:href="10.3767/persoonia.2022.48.07" ext-link-type="doi" xlink:type="simple">https://doi.org/10.3767/persoonia.2022.48.07</ext-link></mixed-citation></ref><ref id="B54"><mixed-citation xmlns:xlink="http://www.w3.org/1999/xlink" xlink:type="simple">Tan YP, Shivas RG (2023a) Nomenclatural novelties. Index of Australian <tp:taxon-name><tp:taxon-name-part taxon-name-part-type="kingdom">Fungi</tp:taxon-name-part></tp:taxon-name> 17: 1–10.</mixed-citation></ref><ref id="B55"><mixed-citation xmlns:xlink="http://www.w3.org/1999/xlink" xlink:type="simple">Tan YP, Shivas RG (2023b) Nomenclatural novelties. Index of Australian <tp:taxon-name><tp:taxon-name-part taxon-name-part-type="kingdom">Fungi</tp:taxon-name-part></tp:taxon-name> 6: 1–17.</mixed-citation></ref><ref id="B56"><mixed-citation xmlns:xlink="http://www.w3.org/1999/xlink" xlink:type="simple">Tan YP, Shivas RG (2023c) Nomenclatural novelties. Index of Australian <tp:taxon-name><tp:taxon-name-part taxon-name-part-type="kingdom">Fungi</tp:taxon-name-part></tp:taxon-name> 9: 1–19.</mixed-citation></ref></ref-list></tp:taxon-treatment>
