# Supplementary material for: New additions to Sympoventuriaceae (Venturiales, Dothideomycetes): three new species from China
Source: MycoKeys. 2026 Jun 5;133:209–35. doi: 10.3897/mycokeys.133.197363 (PMC13263719; doi:10.3897/mycokeys.133.197363)
Supplement: XML Treatment for Verruconis obovatus [file mycokeys.133.197363-treatment2.xml]

<!DOCTYPE tp:taxon-treatment
  PUBLIC "-//TaxonX//DTD Taxonomic Treatment Publishing DTD v0 20100105//EN" "tax-treatment-NSO.dtd">
<tp:taxon-treatment xmlns:tp="http://www.plazi.org/taxpub"><tp:treatment-meta><kwd-group><label>Taxon classification</label><kwd>
                <named-content content-type="kingdom">Fungi</named-content>
              </kwd><kwd>
                <named-content content-type="order">Venturiales</named-content>
              </kwd><kwd>
                <named-content content-type="family">Sympoventuriaceae</named-content>
              </kwd></kwd-group><mixed-citation publication-type="journal"><person-group><name><surname>Zhang</surname><given-names>Ming-Yi</given-names></name><name><surname>Pan</surname><given-names>Heng</given-names></name><name><surname>Ren</surname><given-names>Yu-Lian</given-names></name><name><surname>Wu</surname><given-names>Yun-Jie</given-names></name><name><surname>Fang</surname><given-names>Zhi-Qing</given-names></name><name><surname>Sun</surname><given-names>Bing‑Da</given-names></name><name><surname>Tao</surname><given-names>Gang</given-names></name><name><surname>Zhang</surname><given-names>Zhi-Yuan</given-names></name></person-group><article-title>New additions to <italic><tp:taxon-name><tp:taxon-name-part taxon-name-part-type="family" reg="Sympoventuriaceae">Sympoventuriaceae</tp:taxon-name-part></tp:taxon-name></italic> (<italic><tp:taxon-name><tp:taxon-name-part taxon-name-part-type="order" reg="Venturiales">Venturiales</tp:taxon-name-part></tp:taxon-name></italic>, <italic><tp:taxon-name><tp:taxon-name-part taxon-name-part-type="class" reg="Dothideomycetes">Dothideomycetes</tp:taxon-name-part></tp:taxon-name></italic>): three new species from China</article-title><source>MycoKeys</source><day>05</day><month>06</month><year>2026</year><volume>133</volume><fpage>209</fpage><lpage>235</lpage><pub-id pub-id-type="doi">10.3897/mycokeys.133.197363</pub-id></mixed-citation></tp:treatment-meta><tp:nomenclature><tp:taxon-name><object-id xmlns:xlink="http://www.w3.org/1999/xlink" content-type="arpha" xlink:type="simple">B6409EBA-A97F-5EE0-BF9C-B79E6737B8E0</object-id>
                    		<tp:taxon-name-part taxon-name-part-type="genus" reg="Verruconis">Verruconis</tp:taxon-name-part> <tp:taxon-name-part taxon-name-part-type="species" reg="obovatus">obovatus</tp:taxon-name-part>
                    	
                    		<object-id xmlns:xlink="http://www.w3.org/1999/xlink" content-type="mycobank" xlink:type="simple">MycoBank No: MB861298</object-id>
                    	</tp:taxon-name><tp:taxon-authority>M.Y. Zhang, Zhi Y. Zhang &amp; G. Tao</tp:taxon-authority><tp:taxon-status xmlns:xlink="http://www.w3.org/1999/xlink" xlink:type="simple">sp. nov.</tp:taxon-status><xref ref-type="fig" rid="F3">Fig. 3</xref></tp:nomenclature><tp:treatment-sec sec-type="Etymology"><title>Etymology.</title><p>The epithet “<italic>obovatus</italic>” (Latin) refers to the shape of conidia.</p><fig id="F3" position="float" orientation="portrait"><object-id xmlns:xlink="http://www.w3.org/1999/xlink" content-type="doi" xlink:type="simple">10.3897/mycokeys.133.197363.figure3</object-id><object-id xmlns:xlink="http://www.w3.org/1999/xlink" content-type="arpha" xlink:type="simple">3B504037-848A-57B5-AB6E-29FBA659DA6E</object-id><label>Figure 3.</label><caption><p><italic><tp:taxon-name><tp:taxon-name-part taxon-name-part-type="genus" reg="Verruconis">Verruconis</tp:taxon-name-part> <tp:taxon-name-part taxon-name-part-type="species" reg="obovatus">obovatus</tp:taxon-name-part></tp:taxon-name></italic>. <bold>a–c</bold>. Upper and reverse views of cultures on <abbrev xmlns:xlink="http://www.w3.org/1999/xlink" xlink:title="potato dextrose agar" xlink:type="simple">PDA</abbrev>, <abbrev xmlns:xlink="http://www.w3.org/1999/xlink" xlink:title="oatmeal agar" xlink:type="simple">OA</abbrev>, and <abbrev xmlns:xlink="http://www.w3.org/1999/xlink" xlink:title="synthetic nutrient-poor agar" xlink:type="simple">SNA</abbrev> after 14 days at 25 °C; <bold>d–k</bold>. Conidiophores and conidiogenous cells bearing conidia. Scale bars: 10 μm (<bold>d–k</bold>).</p></caption><graphic xmlns:xlink="http://www.w3.org/1999/xlink" xlink:href="mycokeys-133-209-g003.jpg" id="oo_1669861.jpg" position="float" orientation="portrait" xlink:type="simple"><uri content-type="original_file" xlink:type="simple">https://binary.pensoft.net/fig/1669861</uri></graphic></fig></tp:treatment-sec><tp:treatment-sec sec-type="Holotype"><title>Holotype.</title><p>China: Yunnan Province, Guandu District, <named-content xmlns:xlink="http://www.w3.org/1999/xlink" content-type="dwc:verbatimCoordinates" xlink:type="simple">24.94°N, 102.77°E</named-content>, altitude: 1,888 m, soil, 4 June 2024, Ming-Yi Zhang (holotype ZY H-25.007, dried culture; culture ex-type <named-content xmlns:xlink="http://www.w3.org/1999/xlink" content-type="dwc:institutional_code" xlink:title="China General Microbiological Culture Collection Center, Chinese Academy of Sciences" xlink:href="https://scientific-collections.gbif.org/institution/ffff0a26-d2c0-46b3-a359-e9e8310ce20b" xlink:type="simple">CGMCC</named-content> 3.29459, <italic>ibid</italic>., ZY 25.007).</p></tp:treatment-sec><tp:treatment-sec sec-type="Description"><title>Description.</title><p><bold><italic>Culture characteristics</italic></bold> (14 d at 25 °C): Colony on <abbrev xmlns:xlink="http://www.w3.org/1999/xlink" xlink:title="potato dextrose agar" xlink:type="simple">PDA</abbrev> 18–19 mm diam., flat, cottony to velvety, aerial mycelium dense, margin entire, light ivory (<abbrev xmlns:xlink="http://www.w3.org/1999/xlink" xlink:title="Reichs-Ausschuss für Lieferbedingungen und Gütesicherung" xlink:type="simple">RAL</abbrev> 1015); reverse ochre yellow (<abbrev xmlns:xlink="http://www.w3.org/1999/xlink" xlink:title="Reichs-Ausschuss für Lieferbedingungen und Gütesicherung" xlink:type="simple">RAL</abbrev> 1024). Colony on <abbrev xmlns:xlink="http://www.w3.org/1999/xlink" xlink:title="oatmeal agar" xlink:type="simple">OA</abbrev> 19–20 mm diam., flat to slightly raised, cottony to felty, subcircular, margin entire, beige (<abbrev xmlns:xlink="http://www.w3.org/1999/xlink" xlink:title="Reichs-Ausschuss für Lieferbedingungen und Gütesicherung" xlink:type="simple">RAL</abbrev> 1001); reverse red brown (<abbrev xmlns:xlink="http://www.w3.org/1999/xlink" xlink:title="Reichs-Ausschuss für Lieferbedingungen und Gütesicherung" xlink:type="simple">RAL</abbrev> 8012) to beige red (<abbrev xmlns:xlink="http://www.w3.org/1999/xlink" xlink:title="Reichs-Ausschuss für Lieferbedingungen und Gütesicherung" xlink:type="simple">RAL</abbrev> 3012). Colony on <abbrev xmlns:xlink="http://www.w3.org/1999/xlink" xlink:title="synthetic nutrient-poor agar" xlink:type="simple">SNA</abbrev>, 19–31 mm diam., flat to slightly raised at the center, aerial mycelium radial and sparse, brown pigment diffusing into the agar, margin fimbriate, light ivory (<abbrev xmlns:xlink="http://www.w3.org/1999/xlink" xlink:title="Reichs-Ausschuss für Lieferbedingungen und Gütesicherung" xlink:type="simple">RAL</abbrev> 1015); reverse ochre yellow (<abbrev xmlns:xlink="http://www.w3.org/1999/xlink" xlink:title="Reichs-Ausschuss für Lieferbedingungen und Gütesicherung" xlink:type="simple">RAL</abbrev> 1024).</p><p><bold><italic>Hyphae</italic></bold> septate, branched, hyaline to pale brown, smooth, and thin-walled, 1–2.5 μm wide. Asexual morph: <bold><italic>Conidiophores</italic></bold> erect, straight or slightly flexuous, aseptate, subcylindrical to cylindrical, usually reduced to conidiogenous cells, 3.5–24.5 (–38) × 2–3.5 μm (av. ± SD = 12.7 ± 4.5 × 2.7 ± 0.3, <italic>n</italic> = 30). <bold><italic>Conidiogenous cells</italic></bold> clavate or subcylindrical with apex slightly swollen, lateral, subhyaline, becoming pale brown toward apex, solitary, occasionally branched, smooth, thread-like apical loci with rhexolytic conidiogenesis 4–7.5(–13) × 2–3.5 μm (av. ± SD = 7 ± 1.8 × 2.7 ± 0.2, <italic>n</italic> = 30). <bold><italic>Conidia</italic></bold> medianly 1-septate, subhyaline to pale brown, smooth, ellipsoidal to subglobose or subcylindrical, both ends rounded, base occasionally papillate, 4–10 × 3.5–4.5 μm (av. ± SD = 7.1 ± 1.9 × 3.9 ± 0.4, <italic>n</italic> = 30). Sexual morph and chlamydospores were not observed.</p></tp:treatment-sec><tp:treatment-sec sec-type="Geographical distribution"><title>Geographical distribution.</title><p>Yunnan Province, China.</p></tp:treatment-sec><tp:treatment-sec sec-type="Notes"><title>Notes.</title><p>Multilocus phylogenetic analyses indicate that <italic><tp:taxon-name><tp:taxon-name-part taxon-name-part-type="genus" reg="Verruconis">Verruconis</tp:taxon-name-part> <tp:taxon-name-part taxon-name-part-type="species" reg="obovatus">obovatus</tp:taxon-name-part></tp:taxon-name></italic> is strongly supported (100/1) and clusters with <italic><tp:taxon-name><tp:taxon-name-part taxon-name-part-type="genus" reg="Verruconis">V.</tp:taxon-name-part> <tp:taxon-name-part taxon-name-part-type="species" reg="terricola">terricola</tp:taxon-name-part></tp:taxon-name></italic>, <italic><tp:taxon-name><tp:taxon-name-part taxon-name-part-type="genus" reg="Verruconis">V.</tp:taxon-name-part> <tp:taxon-name-part taxon-name-part-type="species" reg="thailandica">thailandica</tp:taxon-name-part></tp:taxon-name></italic>, and <italic><tp:taxon-name><tp:taxon-name-part taxon-name-part-type="genus" reg="Verruconis">V.</tp:taxon-name-part> <tp:taxon-name-part taxon-name-part-type="species" reg="verruculosa">verruculosa</tp:taxon-name-part></tp:taxon-name></italic> (Fig. <xref ref-type="fig" rid="F1">1</xref>, Suppl. material <xref ref-type="supplementary-material" rid="S7">7</xref>). Morphologically, the conidia of <italic><tp:taxon-name><tp:taxon-name-part taxon-name-part-type="genus" reg="Verruconis">V.</tp:taxon-name-part> <tp:taxon-name-part taxon-name-part-type="species" reg="obovatus">obovatus</tp:taxon-name-part></tp:taxon-name></italic> are ovoidal and do not constrict at the septum, whereas those of <italic><tp:taxon-name><tp:taxon-name-part taxon-name-part-type="genus" reg="Verruconis">V.</tp:taxon-name-part> <tp:taxon-name-part taxon-name-part-type="species" reg="thailandica">thailandica</tp:taxon-name-part></tp:taxon-name></italic> and <italic><tp:taxon-name><tp:taxon-name-part taxon-name-part-type="genus" reg="Verruconis">V.</tp:taxon-name-part> <tp:taxon-name-part taxon-name-part-type="species" reg="terricola">terricola</tp:taxon-name-part></tp:taxon-name></italic> are broadly ellipsoidal and constrict at the septum; the conidia of <italic><tp:taxon-name><tp:taxon-name-part taxon-name-part-type="genus" reg="Verruconis">V.</tp:taxon-name-part> <tp:taxon-name-part taxon-name-part-type="species" reg="verruculosa">verruculosa</tp:taxon-name-part></tp:taxon-name></italic> are oblong and constrict at the septum (<xref ref-type="bibr" rid="B40">Roy et al. 1962</xref>; <xref ref-type="bibr" rid="B37">Ren et al. 2013</xref>; <xref ref-type="bibr" rid="B19">Hernández-Restrepo et al. 2020</xref>). Additionally, <italic><tp:taxon-name><tp:taxon-name-part taxon-name-part-type="genus" reg="Verruconis">V.</tp:taxon-name-part> <tp:taxon-name-part taxon-name-part-type="species" reg="obovatus">obovatus</tp:taxon-name-part></tp:taxon-name></italic> can also be distinguished from <italic><tp:taxon-name><tp:taxon-name-part taxon-name-part-type="genus" reg="Verruconis">V.</tp:taxon-name-part> <tp:taxon-name-part taxon-name-part-type="species" reg="terricola">terricola</tp:taxon-name-part></tp:taxon-name></italic>, <italic><tp:taxon-name><tp:taxon-name-part taxon-name-part-type="genus" reg="Verruconis">V.</tp:taxon-name-part> <tp:taxon-name-part taxon-name-part-type="species" reg="thailandica">thailandica</tp:taxon-name-part></tp:taxon-name></italic>, and <italic><tp:taxon-name><tp:taxon-name-part taxon-name-part-type="genus" reg="Verruconis">V.</tp:taxon-name-part> <tp:taxon-name-part taxon-name-part-type="species" reg="verruculosa">verruculosa</tp:taxon-name-part></tp:taxon-name></italic> by their low sequence similarities (Table <xref ref-type="table" rid="T4">4</xref>).</p><table-wrap id="T4" position="float" orientation="portrait"><label>Table 4.</label><caption><p>Nucleotide comparisons of <italic><tp:taxon-name><tp:taxon-name-part taxon-name-part-type="genus" reg="Verruconis">Verruconis</tp:taxon-name-part> <tp:taxon-name-part taxon-name-part-type="species" reg="obovatus">obovatus</tp:taxon-name-part></tp:taxon-name></italic> (ex-type <named-content xmlns:xlink="http://www.w3.org/1999/xlink" content-type="dwc:institutional_code" xlink:title="China General Microbiological Culture Collection Center, Chinese Academy of Sciences" xlink:href="https://scientific-collections.gbif.org/institution/ffff0a26-d2c0-46b3-a359-e9e8310ce20b" xlink:type="simple">CGMCC</named-content> 3.29459) with <italic><tp:taxon-name><tp:taxon-name-part taxon-name-part-type="genus" reg="Verruconis">V.</tp:taxon-name-part> <tp:taxon-name-part taxon-name-part-type="species" reg="terricola">terricola</tp:taxon-name-part></tp:taxon-name></italic> (ex-type <named-content xmlns:xlink="http://www.w3.org/1999/xlink" content-type="dwc:institutional_code" xlink:title="Westerdijk Fungal Biodiversity Institute" xlink:href="https://scientific-collections.gbif.org/institution/1370bc72-540f-4ff0-aefd-2358971299be" xlink:type="simple">CBS</named-content> 131795), <italic><tp:taxon-name><tp:taxon-name-part taxon-name-part-type="genus" reg="Verruconis">V.</tp:taxon-name-part> <tp:taxon-name-part taxon-name-part-type="species" reg="thailandica">thailandica</tp:taxon-name-part></tp:taxon-name></italic> (ex-type <named-content xmlns:xlink="http://www.w3.org/1999/xlink" content-type="dwc:institutional_code" xlink:title="Westerdijk Fungal Biodiversity Institute" xlink:href="https://scientific-collections.gbif.org/institution/1370bc72-540f-4ff0-aefd-2358971299be" xlink:type="simple">CBS</named-content> 145768), and <italic><tp:taxon-name><tp:taxon-name-part taxon-name-part-type="genus" reg="Verruconis">V.</tp:taxon-name-part> <tp:taxon-name-part taxon-name-part-type="species" reg="verruculosa">verruculosa</tp:taxon-name-part></tp:taxon-name></italic> (ex-type <named-content xmlns:xlink="http://www.w3.org/1999/xlink" content-type="dwc:institutional_code" xlink:title="Westerdijk Fungal Biodiversity Institute" xlink:href="https://scientific-collections.gbif.org/institution/1370bc72-540f-4ff0-aefd-2358971299be" xlink:type="simple">CBS</named-content> 119775).</p></caption><table><tbody><tr><th rowspan="1" colspan="1">Taxa</th><th rowspan="1" colspan="1">ITS</th><th rowspan="1" colspan="1">LSU</th><th rowspan="1" colspan="1">
                      <italic>tef1</italic>
                    </th><th rowspan="1" colspan="1">
                      <italic>tub2</italic>
                    </th><th rowspan="1" colspan="1">
                      <italic>rpb2</italic>
                    </th></tr><tr><td rowspan="1" colspan="1"><italic><tp:taxon-name><tp:taxon-name-part taxon-name-part-type="genus" reg="Verruconis">V.</tp:taxon-name-part> <tp:taxon-name-part taxon-name-part-type="species" reg="terricola">terricola</tp:taxon-name-part></tp:taxon-name></italic> (<named-content xmlns:xlink="http://www.w3.org/1999/xlink" content-type="dwc:institutional_code" xlink:title="Westerdijk Fungal Biodiversity Institute" xlink:href="https://scientific-collections.gbif.org/institution/1370bc72-540f-4ff0-aefd-2358971299be" xlink:type="simple">CBS</named-content> 131795)</td><td rowspan="1" colspan="1">62/550 bp (11.3%, 27 gaps)</td><td rowspan="1" colspan="1">17/789 bp (2.2%, 4 gaps)</td><td rowspan="1" colspan="1"/><td rowspan="1" colspan="1"/><td rowspan="1" colspan="1">51/1,022 bp (4.9%, no gap)</td></tr><tr><td rowspan="1" colspan="1"><italic><tp:taxon-name><tp:taxon-name-part taxon-name-part-type="genus" reg="Verruconis">V.</tp:taxon-name-part> <tp:taxon-name-part taxon-name-part-type="species" reg="thailandica">thailandica</tp:taxon-name-part></tp:taxon-name></italic> (<named-content xmlns:xlink="http://www.w3.org/1999/xlink" content-type="dwc:institutional_code" xlink:title="Westerdijk Fungal Biodiversity Institute" xlink:href="https://scientific-collections.gbif.org/institution/1370bc72-540f-4ff0-aefd-2358971299be" xlink:type="simple">CBS</named-content> 145768)</td><td rowspan="1" colspan="1">45/636 bp (7.1%, 20 gaps)</td><td rowspan="1" colspan="1">15/775 bp (1.9%, 1 gap)</td><td rowspan="1" colspan="1"/><td rowspan="1" colspan="1"/><td rowspan="1" colspan="1"/></tr><tr><td rowspan="1" colspan="1"><italic><tp:taxon-name><tp:taxon-name-part taxon-name-part-type="genus" reg="Verruconis">V.</tp:taxon-name-part> <tp:taxon-name-part taxon-name-part-type="species" reg="verruculosa">verruculosa</tp:taxon-name-part></tp:taxon-name></italic> (<named-content xmlns:xlink="http://www.w3.org/1999/xlink" content-type="dwc:institutional_code" xlink:title="Westerdijk Fungal Biodiversity Institute" xlink:href="https://scientific-collections.gbif.org/institution/1370bc72-540f-4ff0-aefd-2358971299be" xlink:type="simple">CBS</named-content> 119775)</td><td rowspan="1" colspan="1">119/606 bp (19.6%, 40 gaps)</td><td rowspan="1" colspan="1">38/791 bp (4.8%, no gap)</td><td rowspan="1" colspan="1">176/469 bp (37.5%, 74 gaps)</td><td rowspan="1" colspan="1">55/471 bp (11.7%, 4 gaps)</td><td rowspan="1" colspan="1"/></tr></tbody></table></table-wrap></tp:treatment-sec><tp:treatment-sec><!--Section generated to contain objects referenced in tp:taxon-treatment.--><fig id="F1" position="float" orientation="portrait"><object-id xmlns:xlink="http://www.w3.org/1999/xlink" content-type="doi" xlink:type="simple">10.3897/mycokeys.133.197363.figure1</object-id><object-id xmlns:xlink="http://www.w3.org/1999/xlink" content-type="arpha" xlink:type="simple">797B09AB-3CDE-53E6-8F3D-3F02B025EE48</object-id><label>Figure 1.</label><caption><p>Phylogenetic tree inferred from a maximum likelihood analysis based on a concatenated alignment of ITS, LSU, <italic>tef1</italic>, <italic>tub2</italic>, and <italic>rpb2</italic> sequences from 131 isolates representing <italic><tp:taxon-name><tp:taxon-name-part taxon-name-part-type="family" reg="Sympoventuriaceae">Sympoventuriaceae</tp:taxon-name-part></tp:taxon-name></italic> and outgroup taxa. Numbers at branches indicate support values (IQ-TREE-BS/<abbrev xmlns:xlink="http://www.w3.org/1999/xlink" xlink:title="Bayesian inference" xlink:type="simple">BI</abbrev>-PP) above 70%/0.70. The new species are printed in blue. Strains with type status are indicated with “T.” The tree is rooted with <italic><tp:taxon-name><tp:taxon-name-part taxon-name-part-type="genus" reg="Tyrannosorus">Tyrannosorus</tp:taxon-name-part> <tp:taxon-name-part taxon-name-part-type="species" reg="lichenicola">lichenicola</tp:taxon-name-part></tp:taxon-name></italic> (<named-content xmlns:xlink="http://www.w3.org/1999/xlink" content-type="dwc:institutional_code" xlink:title="Westerdijk Fungal Biodiversity Institute" xlink:href="https://scientific-collections.gbif.org/institution/1370bc72-540f-4ff0-aefd-2358971299be" xlink:type="simple">CBS</named-content> 144018) and <italic><tp:taxon-name><tp:taxon-name-part taxon-name-part-type="genus" reg="Tyrannosorus">T.</tp:taxon-name-part> <tp:taxon-name-part taxon-name-part-type="species" reg="pinicola">pinicola</tp:taxon-name-part></tp:taxon-name></italic> (<named-content xmlns:xlink="http://www.w3.org/1999/xlink" content-type="dwc:institutional_code" xlink:title="Westerdijk Fungal Biodiversity Institute" xlink:href="https://scientific-collections.gbif.org/institution/1370bc72-540f-4ff0-aefd-2358971299be" xlink:type="simple">CBS</named-content> 124.88).</p></caption><graphic xmlns:xlink="http://www.w3.org/1999/xlink" xlink:href="mycokeys-133-209-g001.jpg" id="oo_1669859.jpg" position="float" orientation="portrait" xlink:type="simple"><uri content-type="original_file" xlink:type="simple">https://binary.pensoft.net/fig/1669859</uri></graphic></fig><supplementary-material xmlns:xlink="http://www.w3.org/1999/xlink" id="S7" position="float" orientation="portrait" xlink:type="simple"><object-id content-type="doi" xlink:type="simple">10.3897/mycokeys.133.197363.suppl7</object-id><object-id content-type="arpha" xlink:type="simple">3DDD73E0-EFEC-5EC8-9FA0-5CB764C9C879</object-id><label>Supplementary material 7</label><caption><p>Phylogenetic tree inferred from a maximum likelihood analysis based on a concatenated alignment of SSU, ITS, LSU, and <italic>tub2</italic> sequences from 24 isolates representing the genus <italic><tp:taxon-name><tp:taxon-name-part taxon-name-part-type="genus" reg="Verruconis">Verruconis</tp:taxon-name-part></tp:taxon-name></italic> and outgroup taxa</p></caption><statement content-type="dataType"><label>Data type</label><p>pdf</p></statement><statement content-type="notes"><label>Explanation note</label><p>Numbers at branches indicate support values (IQ-TREE-BS/<abbrev xlink:title="Bayesian inference" xlink:type="simple">BI</abbrev>-PP) above 70%/0.70. The new species are printed in blue. Strains with type status are indicated with “T.” The tree is rooted with <italic><tp:taxon-name><tp:taxon-name-part taxon-name-part-type="genus" reg="Scolecobasidium">Scolecobasidium</tp:taxon-name-part> <tp:taxon-name-part taxon-name-part-type="species" reg="parahumicola">parahumicola</tp:taxon-name-part></tp:taxon-name></italic> (<named-content content-type="dwc:institutional_code" xlink:title="China General Microbiological Culture Collection Center, Chinese Academy of Sciences" xlink:href="https://scientific-collections.gbif.org/institution/ffff0a26-d2c0-46b3-a359-e9e8310ce20b" xlink:type="simple">CGMCC</named-content> 3.25503) and <italic><tp:taxon-name><tp:taxon-name-part taxon-name-part-type="genus" reg="Scolecobasidium">S.</tp:taxon-name-part> <tp:taxon-name-part taxon-name-part-type="species" reg="guizhouense">guizhouense</tp:taxon-name-part></tp:taxon-name></italic> (<named-content content-type="dwc:institutional_code" xlink:title="China General Microbiological Culture Collection Center, Chinese Academy of Sciences" xlink:href="https://scientific-collections.gbif.org/institution/ffff0a26-d2c0-46b3-a359-e9e8310ce20b" xlink:type="simple">CGMCC</named-content> 3.25502).</p></statement><media xlink:href="mycokeys-133-209-s007.pdf" mimetype="application" mime-subtype="pdf" position="float" orientation="portrait" id="oo_1669869.pdf" xlink:type="simple"><uri content-type="original_file" xlink:type="simple">https://binary.pensoft.net/file/1669869</uri></media><permissions><license xlink:type="simple"><license-p>This dataset is made available under the Open Database License (<ext-link ext-link-type="uri" xlink:href="http://opendatacommons.org/licenses/odbl/1.0/" xlink:type="simple">http://opendatacommons.org/licenses/odbl/1.0/</ext-link>). The Open Database License (ODbL) is a license agreement intended to allow users to freely share, modify, and use this Dataset while maintaining this same freedom for others, provided that the original source and author(s) are credited.</license-p></license></permissions><attrib specific-use="authors"> Ming-Yi Zhang, Heng Pan, Yu-Lian Ren, Yun-Jie Wu, Zhi-Qing Fang, Bing‑Da Sun, Gang Tao, Zhi-Yuan Zhang</attrib></supplementary-material></tp:treatment-sec><ref-list><ref id="B40"><mixed-citation xmlns:xlink="http://www.w3.org/1999/xlink" xlink:type="simple">Roy RY, Dwivedi RS, Mishra RR (1962) Two new species of <italic><tp:taxon-name><tp:taxon-name-part taxon-name-part-type="genus">Scolecobasidium</tp:taxon-name-part></tp:taxon-name></italic> from soil. Lloydia 25: 164–166.</mixed-citation></ref><ref id="B37"><mixed-citation xmlns:xlink="http://www.w3.org/1999/xlink" xlink:type="simple">Ren J, Jie C-Y, Zhou Q-X, Li X-H, Hyde KD, Jiang Y-L, Zhang T-Y, Wang Y (2013) Molecular and morphological data reveal two new species of <italic><tp:taxon-name><tp:taxon-name-part taxon-name-part-type="genus">Scolecobasidium</tp:taxon-name-part></tp:taxon-name></italic>. Mycoscience 54: 420–425. <ext-link xlink:href="10.1016/j.myc.2013.01.007" ext-link-type="doi" xlink:type="simple">https://doi.org/10.1016/j.myc.2013.01.007</ext-link></mixed-citation></ref><ref id="B19"><mixed-citation xmlns:xlink="http://www.w3.org/1999/xlink" xlink:type="simple">Hernández-Restrepo M, Giraldo A, van Doorn R, Wingfield MJ, Groenewald JZ, Barreto RW, Colmán AA, Mansur PSC, Crous PW (2020) The genera of fungi – G6: <italic><tp:taxon-name><tp:taxon-name-part taxon-name-part-type="genus">Arthrographis</tp:taxon-name-part></tp:taxon-name></italic>, <italic><tp:taxon-name><tp:taxon-name-part taxon-name-part-type="genus">Kramasamuha</tp:taxon-name-part></tp:taxon-name></italic>, <italic><tp:taxon-name><tp:taxon-name-part taxon-name-part-type="genus">Melnikomyces</tp:taxon-name-part></tp:taxon-name></italic>, <italic><tp:taxon-name><tp:taxon-name-part taxon-name-part-type="genus">Thysanorea</tp:taxon-name-part></tp:taxon-name></italic>, and <italic><tp:taxon-name><tp:taxon-name-part taxon-name-part-type="genus">Verruconis</tp:taxon-name-part></tp:taxon-name></italic>. Fungal Systematics and Evolution 6: 1–24. <ext-link xlink:href="10.3114/fuse.2020.06.01" ext-link-type="doi" xlink:type="simple">https://doi.org/10.3114/fuse.2020.06.01</ext-link></mixed-citation></ref></ref-list></tp:taxon-treatment>
