# Supplementary material for: New additions to Sympoventuriaceae (Venturiales, Dothideomycetes): three new species from China
Source: MycoKeys. 2026 Jun 5;133:209–35. doi: 10.3897/mycokeys.133.197363 (PMC13263719; doi:10.3897/mycokeys.133.197363)
Supplement: XML Treatment for Veronaeopsis sinensis [file mycokeys.133.197363-treatment3.xml]

<!DOCTYPE tp:taxon-treatment
  PUBLIC "-//TaxonX//DTD Taxonomic Treatment Publishing DTD v0 20100105//EN" "tax-treatment-NSO.dtd">
<tp:taxon-treatment xmlns:tp="http://www.plazi.org/taxpub"><tp:treatment-meta><kwd-group><label>Taxon classification</label><kwd>
                <named-content content-type="kingdom">Fungi</named-content>
              </kwd><kwd>
                <named-content content-type="order">Venturiales</named-content>
              </kwd><kwd>
                <named-content content-type="family">Sympoventuriaceae</named-content>
              </kwd></kwd-group><mixed-citation publication-type="journal"><person-group><name><surname>Zhang</surname><given-names>Ming-Yi</given-names></name><name><surname>Pan</surname><given-names>Heng</given-names></name><name><surname>Ren</surname><given-names>Yu-Lian</given-names></name><name><surname>Wu</surname><given-names>Yun-Jie</given-names></name><name><surname>Fang</surname><given-names>Zhi-Qing</given-names></name><name><surname>Sun</surname><given-names>Bing‑Da</given-names></name><name><surname>Tao</surname><given-names>Gang</given-names></name><name><surname>Zhang</surname><given-names>Zhi-Yuan</given-names></name></person-group><article-title>New additions to <italic><tp:taxon-name><tp:taxon-name-part taxon-name-part-type="family" reg="Sympoventuriaceae">Sympoventuriaceae</tp:taxon-name-part></tp:taxon-name></italic> (<italic><tp:taxon-name><tp:taxon-name-part taxon-name-part-type="order" reg="Venturiales">Venturiales</tp:taxon-name-part></tp:taxon-name></italic>, <italic><tp:taxon-name><tp:taxon-name-part taxon-name-part-type="class" reg="Dothideomycetes">Dothideomycetes</tp:taxon-name-part></tp:taxon-name></italic>): three new species from China</article-title><source>MycoKeys</source><day>05</day><month>06</month><year>2026</year><volume>133</volume><fpage>209</fpage><lpage>235</lpage><pub-id pub-id-type="doi">10.3897/mycokeys.133.197363</pub-id></mixed-citation></tp:treatment-meta><tp:nomenclature><tp:taxon-name><object-id xmlns:xlink="http://www.w3.org/1999/xlink" content-type="arpha" xlink:type="simple">C9A8E542-8662-58E9-BDDE-4240AAC58E84</object-id>
                    		<tp:taxon-name-part taxon-name-part-type="genus" reg="Veronaeopsis">Veronaeopsis</tp:taxon-name-part> <tp:taxon-name-part taxon-name-part-type="species" reg="sinensis">sinensis</tp:taxon-name-part>
                    	
                    		<object-id xmlns:xlink="http://www.w3.org/1999/xlink" content-type="mycobank" xlink:type="simple">MycoBank No: MB863845</object-id>
                    	</tp:taxon-name><tp:taxon-authority>M.Y. Zhang, Zhi Y. Zhang &amp; G. Tao</tp:taxon-authority><tp:taxon-status xmlns:xlink="http://www.w3.org/1999/xlink" xlink:type="simple">sp. nov.</tp:taxon-status><xref ref-type="fig" rid="F4">Fig. 4</xref></tp:nomenclature><tp:treatment-sec sec-type="Etymology"><title>Etymology.</title><p>The epithet “<italic>sinensis</italic>” (Latin) refers to the location where the type was collected, China.</p><fig id="F4" position="float" orientation="portrait"><object-id xmlns:xlink="http://www.w3.org/1999/xlink" content-type="doi" xlink:type="simple">10.3897/mycokeys.133.197363.figure4</object-id><object-id xmlns:xlink="http://www.w3.org/1999/xlink" content-type="arpha" xlink:type="simple">865960A6-C75C-59B1-B1F6-49007EAEF33F</object-id><label>Figure 4.</label><caption><p><italic><tp:taxon-name><tp:taxon-name-part taxon-name-part-type="genus" reg="Veronaeopsis">Veronaeopsis</tp:taxon-name-part> <tp:taxon-name-part taxon-name-part-type="species" reg="sinensis">sinensis</tp:taxon-name-part></tp:taxon-name></italic>. <bold>a–c</bold>. Upper and reverse views of cultures on <abbrev xmlns:xlink="http://www.w3.org/1999/xlink" xlink:title="potato dextrose agar" xlink:type="simple">PDA</abbrev>, <abbrev xmlns:xlink="http://www.w3.org/1999/xlink" xlink:title="oatmeal agar" xlink:type="simple">OA</abbrev>, and <abbrev xmlns:xlink="http://www.w3.org/1999/xlink" xlink:title="synthetic nutrient-poor agar" xlink:type="simple">SNA</abbrev> after 14 days at 25 °C; <bold>d</bold>. Conidiogenous cells and conidia; <bold>e–h</bold>. Sympodially proliferating conidiogenous cells, rachis with crowded, prominent denticles, and conidia; <bold>i</bold>. Intercalary conidiogenous cells; <bold>j</bold>. Conidiophores, conidiogenous cells, and conidia. Scale bars: 10 μm (<bold>d–h</bold>); 20 μm (<bold>i–j</bold>).</p></caption><graphic xmlns:xlink="http://www.w3.org/1999/xlink" xlink:href="mycokeys-133-209-g004.jpg" id="oo_1669862.jpg" position="float" orientation="portrait" xlink:type="simple"><uri content-type="original_file" xlink:type="simple">https://binary.pensoft.net/fig/1669862</uri></graphic></fig></tp:treatment-sec><tp:treatment-sec sec-type="Holotype"><title>Holotype.</title><p>China: Fujian Province, Fuzhou Zoo, <named-content xmlns:xlink="http://www.w3.org/1999/xlink" content-type="dwc:verbatimCoordinates" xlink:type="simple">26.13°N, 119.28°E</named-content>, altitude: 73 m, soil, 7 October 2025, Ming-Yi Zhang (holotype ZY H-25.010, dried culture; culture ex-type <named-content xmlns:xlink="http://www.w3.org/1999/xlink" content-type="dwc:institutional_code" xlink:title="China General Microbiological Culture Collection Center, Chinese Academy of Sciences" xlink:href="https://scientific-collections.gbif.org/institution/ffff0a26-d2c0-46b3-a359-e9e8310ce20b" xlink:type="simple">CGMCC</named-content> 3.29838, <italic>ibid</italic>., ZY 25.010).</p><p><bold>Description. <italic>Culture characteristics</italic></bold> (14 d at 25 °C): Colony on <abbrev xmlns:xlink="http://www.w3.org/1999/xlink" xlink:title="potato dextrose agar" xlink:type="simple">PDA</abbrev> 20–21 mm diam., flat, dense, velvety, floccose, margin crenate, light ivory (<abbrev xmlns:xlink="http://www.w3.org/1999/xlink" xlink:title="Reichs-Ausschuss für Lieferbedingungen und Gütesicherung" xlink:type="simple">RAL</abbrev> 1015); reverse curry (<abbrev xmlns:xlink="http://www.w3.org/1999/xlink" xlink:title="Reichs-Ausschuss für Lieferbedingungen und Gütesicherung" xlink:type="simple">RAL</abbrev> 1027). Colony on <abbrev xmlns:xlink="http://www.w3.org/1999/xlink" xlink:title="oatmeal agar" xlink:type="simple">OA</abbrev> 24–25 mm diam., flat, felty, circular, margin entire, beige (<abbrev xmlns:xlink="http://www.w3.org/1999/xlink" xlink:title="Reichs-Ausschuss für Lieferbedingungen und Gütesicherung" xlink:type="simple">RAL</abbrev> 1001); reverse beige (<abbrev xmlns:xlink="http://www.w3.org/1999/xlink" xlink:title="Reichs-Ausschuss für Lieferbedingungen und Gütesicherung" xlink:type="simple">RAL</abbrev> 1001). Colony on <abbrev xmlns:xlink="http://www.w3.org/1999/xlink" xlink:title="synthetic nutrient-poor agar" xlink:type="simple">SNA</abbrev>, 19–20 mm diam., flat, hairy, slightly raised in the center, subcircular, aerial hyphae sparse at margin, green beige (<abbrev xmlns:xlink="http://www.w3.org/1999/xlink" xlink:title="Reichs-Ausschuss für Lieferbedingungen und Gütesicherung" xlink:type="simple">RAL</abbrev> 1000); reverse moss grey (<abbrev xmlns:xlink="http://www.w3.org/1999/xlink" xlink:title="Reichs-Ausschuss für Lieferbedingungen und Gütesicherung" xlink:type="simple">RAL</abbrev> 7003) to green beige (<abbrev xmlns:xlink="http://www.w3.org/1999/xlink" xlink:title="Reichs-Ausschuss für Lieferbedingungen und Gütesicherung" xlink:type="simple">RAL</abbrev> 1000).</p><p><bold><italic>Hyphae</italic></bold> septate, branched, smooth, hyaline to subhyaline, 1.5–3 μm wide. Asexual morph: <bold><italic>Conidiophores</italic></bold> arising vertically or at an acute angle from aerial hyphae, lateral or intercalary, simple, occasionally branched, 0–1-septate, often reduced to conidiogenous cells, hyaline to subhyaline, 12–31.5 × 1–2.5 μm (av. ± SD = 18.1 ± 3 × 1.9 ± 0.2, <italic>n</italic> = 30). <bold><italic>Conidiogenous cells</italic></bold> arising from aerial hyphae, lateral, intercalary, or terminal, occasionally terminally integrated in the conidiophores, sometimes with a single apical denticle, smooth, hyaline to subhyaline, 1.5–29 × 0.5–2.5 μm (av. ± SD = 12.2 ± 2.3 × 1.5 ± 0.2, <italic>n</italic> = 30), rachis generally straight or irregularly geniculate, with crowded, prominent denticles. <bold><italic>Conidia</italic></bold> solitary, hyaline to subhyaline, smooth, ellipsoid, obovoid, oblong-ellipsoidal to subcylindrical, (0–)1-septate, slightly constricted at the septum, 3.5–11.5 × 2.5–3.5 μm (av. ± SD = 7.8 ± 0.8 × 2.9 ± 0.2, <italic>n</italic> = 30). Sexual morph: not observed.</p></tp:treatment-sec><tp:treatment-sec sec-type="Geographical distribution"><title>Geographical distribution.</title><p>Fujian Province, China.</p></tp:treatment-sec><tp:treatment-sec sec-type="Additional material examined"><title>Additional material examined.</title><p>China, Fujian Province, Fuzhou City, Fuzhou Zoo, <named-content xmlns:xlink="http://www.w3.org/1999/xlink" content-type="dwc:verbatimCoordinates" xlink:type="simple">26.14°N, 119.28°E</named-content>, altitude: 107 m, soil, 7 October 2025, Ming-Yi Zhang ZY 25.011, <italic>ibid</italic>. ZY 25.012.</p></tp:treatment-sec><tp:treatment-sec sec-type="Notes"><title>Notes.</title><p>Multilocus phylogenetic analyses indicate that <italic><tp:taxon-name><tp:taxon-name-part taxon-name-part-type="genus" reg="Veronaeopsis">Veronaeopsis</tp:taxon-name-part> <tp:taxon-name-part taxon-name-part-type="species" reg="sinensis">sinensis</tp:taxon-name-part></tp:taxon-name></italic> is strongly supported (99/1) and clusters with <italic><tp:taxon-name><tp:taxon-name-part taxon-name-part-type="genus" reg="Veronaeopsis">V.</tp:taxon-name-part> <tp:taxon-name-part taxon-name-part-type="species" reg="simplex">simplex</tp:taxon-name-part></tp:taxon-name></italic> (Fig. <xref ref-type="fig" rid="F1">1</xref>). Morphologically, <italic><tp:taxon-name><tp:taxon-name-part taxon-name-part-type="genus" reg="Veronaeopsis">V.</tp:taxon-name-part> <tp:taxon-name-part taxon-name-part-type="species" reg="sinensis">sinensis</tp:taxon-name-part></tp:taxon-name></italic> is similar to <italic><tp:taxon-name><tp:taxon-name-part taxon-name-part-type="genus" reg="Veronaeopsis">V.</tp:taxon-name-part> <tp:taxon-name-part taxon-name-part-type="species" reg="simplex">simplex</tp:taxon-name-part></tp:taxon-name></italic>, but the conidiophores of <italic><tp:taxon-name><tp:taxon-name-part taxon-name-part-type="genus" reg="Veronaeopsis">V.</tp:taxon-name-part> <tp:taxon-name-part taxon-name-part-type="species" reg="sinensis">sinensis</tp:taxon-name-part></tp:taxon-name></italic> are simple, rarely branched, 0–1-septate, and its conidia are 3.5–11.5 × 2.5–3.5 μm (av. 7.8 × 2.9 μm); whereas in <italic><tp:taxon-name><tp:taxon-name-part taxon-name-part-type="genus" reg="Veronaeopsis">V.</tp:taxon-name-part> <tp:taxon-name-part taxon-name-part-type="species" reg="simplex">simplex</tp:taxon-name-part></tp:taxon-name></italic>, the conidiophores are simple or branched, and the conidia measure (6–)10–12(–15) × (2–)2.5–3(–4) μm (<xref ref-type="bibr" rid="B3">Arzanlou et al. 2007</xref>). Additionally, they can be distinguished by their low sequence similarities. Based on a pairwise comparison of ITS, LSU, and <italic>rpb2</italic>, <italic><tp:taxon-name><tp:taxon-name-part taxon-name-part-type="genus" reg="Veronaeopsis">V.</tp:taxon-name-part> <tp:taxon-name-part taxon-name-part-type="species" reg="sinensis">sinensis</tp:taxon-name-part></tp:taxon-name></italic> (ex-type <named-content xmlns:xlink="http://www.w3.org/1999/xlink" content-type="dwc:institutional_code" xlink:title="China General Microbiological Culture Collection Center, Chinese Academy of Sciences" xlink:href="https://scientific-collections.gbif.org/institution/ffff0a26-d2c0-46b3-a359-e9e8310ce20b" xlink:type="simple">CGMCC</named-content> 3.29838) differs from <italic><tp:taxon-name><tp:taxon-name-part taxon-name-part-type="genus" reg="Veronaeopsis">V.</tp:taxon-name-part> <tp:taxon-name-part taxon-name-part-type="species" reg="simplex">simplex</tp:taxon-name-part></tp:taxon-name></italic> (ex-type <named-content xmlns:xlink="http://www.w3.org/1999/xlink" content-type="dwc:institutional_code" xlink:title="Westerdijk Fungal Biodiversity Institute" xlink:href="https://scientific-collections.gbif.org/institution/1370bc72-540f-4ff0-aefd-2358971299be" xlink:type="simple">CBS</named-content> 588.66) by 4.7% (22/461 bp, six gaps) in ITS, 2% (17/825 bp, nine gaps) in LSU, and 3.4% (28/804 bp, no gaps) in <italic>rpb2</italic>.</p></tp:treatment-sec><tp:treatment-sec><!--Section generated to contain objects referenced in tp:taxon-treatment.--><fig id="F1" position="float" orientation="portrait"><object-id xmlns:xlink="http://www.w3.org/1999/xlink" content-type="doi" xlink:type="simple">10.3897/mycokeys.133.197363.figure1</object-id><object-id xmlns:xlink="http://www.w3.org/1999/xlink" content-type="arpha" xlink:type="simple">797B09AB-3CDE-53E6-8F3D-3F02B025EE48</object-id><label>Figure 1.</label><caption><p>Phylogenetic tree inferred from a maximum likelihood analysis based on a concatenated alignment of ITS, LSU, <italic>tef1</italic>, <italic>tub2</italic>, and <italic>rpb2</italic> sequences from 131 isolates representing <italic><tp:taxon-name><tp:taxon-name-part taxon-name-part-type="family" reg="Sympoventuriaceae">Sympoventuriaceae</tp:taxon-name-part></tp:taxon-name></italic> and outgroup taxa. Numbers at branches indicate support values (IQ-TREE-BS/<abbrev xmlns:xlink="http://www.w3.org/1999/xlink" xlink:title="Bayesian inference" xlink:type="simple">BI</abbrev>-PP) above 70%/0.70. The new species are printed in blue. Strains with type status are indicated with “T.” The tree is rooted with <italic><tp:taxon-name><tp:taxon-name-part taxon-name-part-type="genus" reg="Tyrannosorus">Tyrannosorus</tp:taxon-name-part> <tp:taxon-name-part taxon-name-part-type="species" reg="lichenicola">lichenicola</tp:taxon-name-part></tp:taxon-name></italic> (<named-content xmlns:xlink="http://www.w3.org/1999/xlink" content-type="dwc:institutional_code" xlink:title="Westerdijk Fungal Biodiversity Institute" xlink:href="https://scientific-collections.gbif.org/institution/1370bc72-540f-4ff0-aefd-2358971299be" xlink:type="simple">CBS</named-content> 144018) and <italic><tp:taxon-name><tp:taxon-name-part taxon-name-part-type="genus" reg="Tyrannosorus">T.</tp:taxon-name-part> <tp:taxon-name-part taxon-name-part-type="species" reg="pinicola">pinicola</tp:taxon-name-part></tp:taxon-name></italic> (<named-content xmlns:xlink="http://www.w3.org/1999/xlink" content-type="dwc:institutional_code" xlink:title="Westerdijk Fungal Biodiversity Institute" xlink:href="https://scientific-collections.gbif.org/institution/1370bc72-540f-4ff0-aefd-2358971299be" xlink:type="simple">CBS</named-content> 124.88).</p></caption><graphic xmlns:xlink="http://www.w3.org/1999/xlink" xlink:href="mycokeys-133-209-g001.jpg" id="oo_1669859.jpg" position="float" orientation="portrait" xlink:type="simple"><uri content-type="original_file" xlink:type="simple">https://binary.pensoft.net/fig/1669859</uri></graphic></fig></tp:treatment-sec><ref-list><ref id="B3"><mixed-citation xmlns:xlink="http://www.w3.org/1999/xlink" xlink:type="simple">Arzanlou M, Groenewald JZ, Gams W, Braun U, Shin H-D, Crous PW (2007) Phylogenetic and morphotaxonomic revision of <italic><tp:taxon-name><tp:taxon-name-part taxon-name-part-type="genus">Ramichloridium</tp:taxon-name-part></tp:taxon-name></italic> and allied genera. Studies in Mycology 58: 57–93. <ext-link xlink:href="10.3114/sim.2007.58.03" ext-link-type="doi" xlink:type="simple">https://doi.org/10.3114/sim.2007.58.03</ext-link></mixed-citation></ref></ref-list></tp:taxon-treatment>
